# Supplementary material for: Antiviral Properties against SARS-CoV-2 of Nanostructured ZnO Obtained by Green Combustion Synthesis and Coated in Waterborne Acrylic Coatings
Source: Nanomaterials (Basel). 2022 Dec 6;12(23):4345. doi: 10.3390/nano12234345 (PMC9740257; doi:10.3390/nano12234345)
Supplement: Supplementary file 1 [file nanomaterials-12-04345-s001.zip]

Archive with 1 entries (1 files):
- nanomaterials-2032229-supplementary.pdf
